# Supplementary material for: NMR-Metabolomics Reveals a Metabolic Shift after Surgical Resection of Non-Small Cell Lung Cancer
Source: Cancers (Basel). 2023 Apr 3;15(7):2127. doi: 10.3390/cancers15072127 (PMC10093525; doi:10.3390/cancers15072127)
Supplement: Supplementary file 1 [file cancers-15-02127-s001.zip]

Archive with 1 entries (1 files):
- cancers-2267306-supplementary.pdf
